# Supplementary material for: Genome-wide variation in the pinewood nematode Bursaphelenchus xylophilus and its relationship with pathogenic traits
Source: BMC Genomics. 2015 Oct 23;16:845. doi: 10.1186/s12864-015-2085-0 (PMC4619224; doi:10.1186/s12864-015-2085-0)
Supplement: Additional file 3: Table S6. — Distribution of proteins obtained by de novo assembly of unmapped reads in the isolates/inbred lines, including Blast2Go annotations. 1: presence/0: absence. (XLSX 18 kb) [file 12864_2015_2085_MOESM3_ESM.xlsx]

## Sheet: Table S7
Table S7. Table S7. Distribution of proteins obtained by de novo assembly of unmapped reads in the isolates/inbred lines, including Blast2Go annotations. 1: presence/0: absence.
PROTEIN	C14-5	OKD-1-F7	S10-P3	S10-P9	T4	Seq. Description	Seq. Length	#Hits	min. eValue	mean Similarity	#GOs	GOs	Enzyme Codes	InterProScan
g1.t1_Ip1474	1	1	0	0	0	---NA---	157	0			0	-		TMhelix (TMHMM); TMhelix (TMHMM); TMhelix (TMHMM)
g5.t1_Ip1474	1	1	0	1	0	---NA---	213	0			0	-		TMhelix (TMHMM); TMhelix (TMHMM); TMhelix (TMHMM); TMhelix (TMHMM)
g22.t1_Ip1474	1	1	0	0	1	c2 calcium-dependent membrane targeting domain containing protein	134	4	6.41968e-12	0.6	4	C:synaptic vesicle; C:membrane; P:transport; F:transporter activity		no IPS match
g23.t1_Ip1474	1	1	0	0	1	pre-mrna-splicing factor atp-dependent rna helicase dhx15-like isoform x2	749	20	0	0.891	19	P:regulation of gene expression, epigenetic; P:cell proliferation; P:regulation of biological process; P:growth; P:transport; P:cellular component organization; P:biological_process; F:nucleic acid binding; P:embryo development; P:anatomical structure morphogenesis; P:multicellular organismal development; P:cell cycle; P:reproduction; P:cell differentiation; C:intracellular; F:hydrolase activity;…	-	no IPS match
g24.t1_Ip1474	1	1	0	0	1	heat shock protein 90	708	20	0	0.9445	6	P:protein metabolic process; P:response to stress; P:cell cycle; F:nucleotide binding; F:protein binding; C:cytoplasm	-	no IPS match
g25.t1_Ip1474	1	1	0	0	1	heat repeat containing 5b	1991	20	0	0.611	6	P:regulation of biological process; P:growth; P:transport; P:cellular component organization; P:multicellular organismal development; P:biological_process	-	no IPS match
g37.t1_Ip1474	1	0	1	1	1	histone deacetylase 3-like	414	20	0	0.7945	6	P:cellular protein modification process; P:organelle organization; ; P:regulation of biological process; F:hydrolase activity; C:nucleus	EC:3.5.1.98	no IPS match
g38.t1_Ip1474	1	0	0	0	0	---NA---	428	0			0	-		no IPS match
g46.t1_Ip1474	1	0	0	0	0	---NA---	164	0			0	-		no IPS match
g47.t1_Ip1474	1	0	0	0	0	protein	726	15	3.56771e-13	0.434	1	P:carbohydrate metabolic process		no IPS match
g49.t1_Ip1474	1	0	0	0	0	---NA---	66	0			0	-		SignalP-noTM (SIGNALP_GRAM_NEGATIVE); SignalP-noTM (SIGNALP_EUK); SignalP-TM (SIGNALP_GRAM_POSITIVE)
g50.t1_Ip1474	1	0	0	0	0	---NA---	409	0			0	-		no IPS match
g65.t1_Ip1474	1	1	1	1	0	utp--glucose-1-phosphate uridylyltransferase	499	20	0	0.824	2	F:transferase activity; P:metabolic process	EC:2.7.7.0	no IPS match
g68.t1_Ip1474	1	0	0	0	0	---NA---	199	0			0	-		no IPS match
g94.t1_Ip1474	1	0	0	0	0	---NA---	86	0			0	-		no IPS match
g97.t1_Ip1474	1	0	0	0	0	---NA---	91	0			0	-		TMhelix (TMHMM)
g102.t1_Ip1474	1	1	1	1	0	beta-lactamase	739	20	0	0.5755	0	-		SignalP-noTM (SIGNALP_EUK)
g105.t1_Ip1474	1	0	0	0	0	n-acetylated-alpha-linked acidic dipeptidase 2-like	235	20	9.05812e-76	0.666	4	C:cell; P:protein metabolic process; P:catabolic process; F:peptidase activity	EC:3.4.17.0	SignalP-noTM (SIGNALP_EUK)
g106.t1_Ip1474	1	0	1	1	1	protein col-104	364	20	1.73034e-48	0.5635	2	F:structural constituent of cuticle; C:integral to membrane		TMhelix (TMHMM)
g119.t1_Ip1474	1	1	0	0	0	delta-like protein 1	74	3	0.000149148	0.5867	0	-		no IPS match
g128.t1_Ip1474	1	0	0	0	0	---NA---	124	0			0	-		no IPS match
g129.t1_Ip1474	1	1	0	1	0	protein isoform a	147	20	4.33124e-10	0.427	2	F:N-acetyltransferase activity; P:embryo development ending in birth or egg hatching		no IPS match
g130.t1_Ip1474	1	1	0	1	0	---NA---	213	0			0	-		no IPS match
g135.t1_Ip1474	1	0	0	0	0		101							no IPS match
g137.t1_Ip1474	1	1	1	1	0	---NA---	184	0			0	-		no IPS match
g140.t1_Ip1474	1	0	0	0	0	suppressor apc domain-containing protein 2-like isoform x1	65	19	6.35667e-06	0.5726	3	C:cytoplasm; C:nucleolus; C:nucleus		no IPS match
g164.t1_Ip1474	1	0	1	1	1	---NA---	103	0			0	-		SignalP-TM (SIGNALP_GRAM_POSITIVE); SignalP-noTM (SIGNALP_EUK)
g171.t1_Ip1474	1	0	0	0	0	---NA---	51	0			0	-		no IPS match
g178.t1_Ip1474	1	1	0	0	0	voltage-gated calcium alpha subunit	110	20	3.75676e-49	0.853	8	P:transport; C:cell; P:regulation of biological process; P:cell-cell signaling; P:ion transport; F:ion channel activity; P:protein metabolic process; P:catabolic process	-	TMhelix (TMHMM); TMhelix (TMHMM); TMhelix (TMHMM)
g182.t1_Ip1474	1	0	0	0	0	---NA---	95	0			0	-		no IPS match
g192.t1_Ip1474	1	0	0	0	0	---NA---	159	0			0	-		no IPS match
g198.t1_Ip1474	1	0	0	0	0	msp-domain protein 4	111	20	1.9452e-26	0.681	1	P:biological_process	-	no IPS match
g208.t1_Ip1474	1	0	0	0	0		96							no IPS match
g209.t1_Ip1474	1	0	0	0	0	---NA---	78	0			0	-		no IPS match
g14.t1_Ip1475	1	0	1	1	1		627							TMhelix (TMHMM)
g15.t1_Ip1475	1	0	0	0	0	---NA---	187	0			0	-		SignalP-TM (SIGNALP_EUK); TMhelix (TMHMM); TMhelix (TMHMM); TMhelix (TMHMM); TMhelix (TMHMM)
g17.t1_Ip1475	0	0	1	1	1	cre-ceh-31 protein	180	20	8.29224e-34	0.671	5	; P:regulation of biological process; F:sequence-specific DNA binding transcription factor activity; P:multicellular organismal development; C:nucleus	-	no IPS match
g40.t1_Ip1475	0	0	1	1	1	---NA---	50	0			0	-		TMhelix (TMHMM)
g44.t1_Ip1475	0	0	0	0	1	---NA---	78	0			0	-		no IPS match
g56.t1_Ip1475	0	0	0	0	1	cysteine proteinase ep-b 1-like	114	20	4.97178e-11	0.5475	4	F:peptidase activity; C:organelle; C:intracellular; P:metabolic process	-	no IPS match
g61.t1_Ip1475	0	0	1	1	1	protein phb-2	300	20	6.34076e-155	0.8955	12	P:response to stress; P:regulation of biological process; P:growth; P:transport; P:behavior; C:cell; P:anatomical structure morphogenesis; P:mitochondrion organization; P:reproduction; P:generation of precursor metabolites and energy; P:embryo development; P:multicellular organismal development	-	TMhelix (TMHMM)
g62.t1_Ip1475	0	0	1	1	1	acyl-coenzyme a thioesterase 13	152	20	5.64987e-28	0.667	2	F:hydrolase activity; P:cellular component organization	EC:3.1.2.20	SignalP-noTM (SIGNALP_EUK)
g63.t1_Ip1475	0	0	0	0	1	aldo keto reductase family protein	99	20	3.65782e-28	0.703	3	P:metabolic process; P:biosynthetic process; P:lipid metabolic process	-	no IPS match
g72.t1_Ip1475	0	0	0	0	1		119							no IPS match
g80.t1_Ip1475	0	0	1	0	1	integrase domain containing protein	257	20	5.89859e-17	0.5945	1	F:binding	-	no IPS match
g89.t1_Ip1475	0	0	0	0	1	---NA---	58	0			0	-		no IPS match
g96.t1_Ip1475	0	0	0	0	1	briggsae cbr-dct-10 protein	645	20	2.95545e-16	0.431	9	F:nucleic acid binding; F:zinc ion binding; F:metal ion binding; P:proteolysis; F:aspartic-type endopeptidase activity; F:RNA-directed DNA polymerase activity; F:RNA binding; P:DNA integration; P:RNA-dependent DNA replication		no IPS match
g99.t1_Ip1475	0	0	0	0	1	---NA---	342	0			0	-		no IPS match
g105.t1_Ip1475	0	1	0	0	1	---NA---	57	0			0	-		no IPS match
g123.t1_Ip1475	0	0	0	0	1	---NA---	50	0			0	-		no IPS match
g131.t1_Ip1475	0	0	0	1	1	cysteine proteinase rd19a-like	160	20	8.26905e-07	0.5545	4	P:proteolysis; F:hydrolase activity; F:cysteine-type peptidase activity; F:peptidase activity		SignalP-noTM (SIGNALP_EUK)
g132.t1_Ip1475	0	1	1	1	1	---NA---	212	0			0	-		SignalP-noTM (SIGNALP_EUK)
g143.t1_Ip1475	0	0	0	0	1	---NA---	52	0			0	-		no IPS match
g144.t1_Ip1475	0	0	0	1	1	---NA---	113	0			0	-		no IPS match
g43.t1_Ip1476	0	1	1	1	0	ww domain containing protein	557	17	3.18161e-40	0.4935	3	P:positive regulation of JUN kinase activity; C:cell-cell junction; F:frizzled binding		no IPS match
g44.t1_Ip1476	0	1	1	1	0	hypothetical protein ASU_00788	467	4	3.25432e-31	0.6925	0	-		no IPS match
g45.t1_Ip1476	0	0	1	1	0	---NA---	127	0			0	-		no IPS match
g51.t1_Ip1476	0	0	1	1	0		391							no IPS match
g53.t1_Ip1476	0	0	1	0	0	db module family protein	221	20	2.45344e-33	0.6745	0	-		no IPS match
g76.t1_Ip1476	0	0	1	1	0	transposase	345	20	7.24747e-09	0.4995	3	F:transposase activity; P:transposition, DNA-mediated; F:DNA binding		no IPS match
g101.t1_Ip1476	0	0	1	1	1	protein cbg27950	308	20	8.60359e-61	0.511	9	F:RNA binding; F:nucleic acid binding; P:proteolysis; P:DNA integration; P:RNA-dependent DNA replication; F:aspartic-type endopeptidase activity; F:zinc ion binding; F:RNA-directed DNA polymerase activity; F:metal ion binding		no IPS match
g126.t1_Ip1476	0	0	1	0	0	dna helicase	160	20	1.51463e-06	0.504	9	F:helicase activity; C:chloroplast envelope; C:chloroplast; F:ATP binding; F:nucleotide binding; F:nucleoside-triphosphatase activity; F:nucleic acid binding; F:ATP-dependent 5'-3' DNA helicase activity; C:plastid		no IPS match
g142.t1_Ip1476	0	0	1	1	0	---NA---	57	0			0	-		no IPS match
g17.t1_Ip1477	0	0	0	1	0	syntaxin and target snare coiled-coil region domain containing protein	287	20	2.29271e-42	0.5915	3	P:transport; P:cell-cell signaling; P:biological_process	-	TMhelix (TMHMM)
g22.t1_Ip1477	1	1	1	1	0		535							no IPS match
g25.t1_Ip1477	1	1	0	1	0	---NA---	725	0			0	-		no IPS match
g27.t1_Ip1477	0	1	0	1	0	wd repeat-containing protein 5	378	20	3.97622e-174	0.832	9	P:multicellular organismal development; F:transferase activity; C:nucleoplasm; C:protein complex; ; P:regulation of biological process; P:cellular protein modification process; P:organelle organization; F:protein binding	-	no IPS match
g29.t1_Ip1477	1	1	0	1	0	transthyretin domain containing protein	141	20	2.46374e-32	0.6195	2	C:integral to membrane; C:extracellular space		SignalP-noTM (SIGNALP_EUK); SignalP-TM (SIGNALP_GRAM_POSITIVE)
g68.t1_Ip1477	1	0	1	1	1	protein isoform b	411	20	2.95103e-159	0.6695	4	C:cell; P:protein metabolic process; P:catabolic process; F:peptidase activity	EC:3.4.17.0	SignalP-noTM (SIGNALP_EUK)
g77.t1_Ip1477	0	0	0	1	0	---NA---	117	0			0	-		no IPS match
g87.t1_Ip1477	0	0	0	1	0	---NA---	56	0			0	-		no IPS match
g112.t1_Ip1477	0	0	0	1	0		50							no IPS match
g32.t1_Ip1478	0	1	0	0	1	---NA---	657	0			0	-		no IPS match
g33.t1_Ip1478	0	1	0	0	0		432							no IPS match
g37.t1_Ip1478	0	1	0	0	0		339							no IPS match
g40.t1_Ip1478	0	1	0	0	0	cut domain-containing protein	83	20	2.52642e-10	0.6415	1	F:DNA binding	-	no IPS match
g44.t1_Ip1478	0	1	0	0	0	pao retrotransposon peptidase family protein	1426	20	2.57081e-115	0.467	8	F:RNA binding; F:nucleic acid binding; P:RNA-dependent DNA replication; F:zinc ion binding; F:RNA-directed DNA polymerase activity; P:DNA integration; F:nucleotidyltransferase activity; F:transferase activity		no IPS match
g64.t1_Ip1478	1	1	0	0	0	protein xbx- isoform a	293	20	1.13395e-109	0.674	2	C:integral to membrane; C:membrane		TMhelix (TMHMM); TMhelix (TMHMM); TMhelix (TMHMM); TMhelix (TMHMM); TMhelix (TMHMM); TMhelix (TMHMM); TMhelix (TMHMM)
g78.t1_Ip1478	0	1	0	0	0	---NA---	65	0			0	-		no IPS match
g158.t1_Ip1478	0	1	0	0	0	---NA---	61	0			0	-		no IPS match
g216.t1_Ip1478	0	1	0	0	0	---NA---	66	0			0	-		no IPS match
